# Supplementary material for: Commensal Bifidobacterium Strains Enhance the Efficacy of Neo-Epitope Based Cancer Vaccines
Source: Vaccines (Basel). 2021 Nov 18;9(11):1356. doi: 10.3390/vaccines9111356 (PMC8619961; doi:10.3390/vaccines9111356)
Supplement: Supplementary file 1 [file vaccines-09-01356-s001.zip]

Archive with 1 entries (1 files):
- vaccines-1433549-supplementary.pdf
